# Supplementary material for: Targeting FTO Suppresses Pancreatic Carcinogenesis via Regulating Stem Cell Maintenance and EMT Pathway
Source: Cancers (Basel). 2022 Nov 30;14(23):5919. doi: 10.3390/cancers14235919 (PMC9737034; doi:10.3390/cancers14235919)
Supplement: Supplementary file 1 [file cancers-14-05919-s001.zip]

Archive with 1 entries (1 files):
- cancers-1986659-supplementary.pdf
